# Supplementary material for: Oleacein Intestinal Permeation and Metabolism in Rats Using an In Situ Perfusion Technique
Source: Pharmaceutics. 2021 May 14;13(5):719. doi: 10.3390/pharmaceutics13050719 (PMC8153610; doi:10.3390/pharmaceutics13050719)
Supplement: Supplementary file 1 [file pharmaceutics-13-00719-s001.zip]

Archive with 1 entries (1 files):
- pharmaceutics-1219271-supplementary.pdf
